# Supplementary material for: Animal HECT ubiquitin ligases: evolution and functional implications
Source: BMC Evol Biol. 2010 Feb 22;10:56. doi: 10.1186/1471-2148-10-56 (PMC2837046; doi:10.1186/1471-2148-10-56)
Supplement: Additional file 3 — Substrates of the HECT ubiquitin ligases. List of known substrates of HECT ubiquitin ligases and references that describe these substrates. Microsoft Excel (.xls) file. [file 1471-2148-10-56-S3.XLS]

## Sheet: Sheet1
	Supplementary file 3: Substrates of HECT ubiquitin ligases (described up to September 2009)
HECT protein	Subfamily	Substrates		References
NEDD4	NEDD4	ENaC		WW domains of Nedd4 bind to the proline-rich PY motifs in the epithelial Na+ channel deleted in Liddle's syndrome.												Inhibition of the epithelial Na+ channel by interaction of Nedd4 with a PY motif deleted in Liddle's syndrome.
				Staub O, Dho S, Henry P, Correa J, Ishikawa T, McGlade J, Rotin D.												Goulet CC, Volk KA, Adams CM, Prince LS, Stokes JB, Snyder PM.
				EMBO J. 1996 May 15;15(10):2371-80.												J Biol Chem. 1998 Nov 6;273(45):30012-7.
		pTEN		NEDD4-1 is a proto-oncogenic ubiquitin ligase for PTEN.
				Wang X, Trotman LC, Koppie T, Alimonti A, Chen Z, Gao Z, Wang J, Erdjument-Bromage H, Tempst P, Cordon-Cardo C, Pandolfi PP, Jiang X.
				Cell. 2007 Jan 12;128(1):129-39.
		IGF-R1		The Grb10/Nedd4 complex regulates ligand-induced ubiquitination and stability of the insulin-like growth factor I receptor.
				Vecchione A, Marchese A, Henry P, Rotin D, Morrione A.
				Mol Cell Biol. 2003 May;23(9):3363-72.
		p63		Destabilization of DeltaNp63alpha by Nedd4-mediated ubiquitination and Ubc9-mediated sumoylation, and its implications on dorsoventral patterning of the zebrafish embryo.
				Bakkers J, Camacho-Carvajal M, Nowak M, Kramer C, Danger B, Hammerschmidt M.
				Cell Cycle. 2005 Jun;4(6):790-800. Epub 2005 Jun 7.
		VEGF-R2		Grb10 prevents Nedd4-mediated vascular endothelial growth factor receptor-2 degradation.
				Murdaca J, Treins C, Monthouël-Kartmann MN, Pontier-Bres R, Kumar S, Van Obberghen E, Giorgetti-Peraldi S.
				J Biol Chem. 2004 Jun 18;279(25):26754-61. Epub 2004 Apr 1.
		Cbl-b		WW domain HECT E3s target Cbl RING finger E3s for proteasomal degradation.
				Magnifico A, Ettenberg S, Yang C, Mariano J, Tiwari S, Fang S, Lipkowitz S, Weissman AM.
				J Biol Chem. 2003 Oct 31;278(44):43169-77. Epub 2003 Aug 7.
		EPS15		Molecular mechanisms of coupled monoubiquitination.
				Woelk T, Oldrini B, Maspero E, Confalonieri S, Cavallaro E, Di Fiore PP, Polo S.
				Nat Cell Biol. 2006 Nov;8(11):1246-54. Epub 2006 Oct 1.
		HGS		Ligand-independent degradation of epidermal growth factor receptor involves receptor ubiquitylation and Hgs, an adaptor whose ubiquitin-interacting motif targets ubiquitylation by Nedd4.
				Katz M, Shtiegman K, Tal-Or P, Yakir L, Mosesson Y, Harari D, Machluf Y, Asao H, Jovin T, Sugamura K, Yarden Y.
				Traffic. 2002 Oct;3(10):740-51.
		Beta-2 adrenergic receptor		Nedd4 mediates agonist-dependent ubiquitination, lysosomal targeting, and degradation of the beta2-adrenergic receptor.
				Shenoy SK, Xiao K, Venkataramanan V, Snyder PM, Freedman NJ, Weissman AM.
				J Biol Chem. 2008 Aug 8;283(32):22166-76. Epub 2008 Jun 10.
		RNA POL II		Damage-induced ubiquitylation of human RNA polymerase II by the ubiquitin ligase Nedd4, but not Cockayne syndrome proteins or BRCA1.
				Anindya R, Aygün O, Svejstrup JQ.
				Mol Cell. 2007 Nov 9;28(3):386-97.
		SPY1A		The cyclin-dependent kinase activator, Spy1A, is targeted for degradation by the ubiquitin ligase NEDD4.
				Al Sorkhy M, Craig R, Market B, Ard R, Porter LA.
				J Biol Chem. 2009 Jan 30;284(5):2617-27. Epub 2008 Dec 3.
		Gamma2-adaptin		gamma2-Adaptin, a ubiquitin-interacting adaptor, is a substrate to coupled ubiquitination by the ubiquitin ligase Nedd4 and functions in the endosomal pathway.
				Rost M, Döring T, Prange R.
				J Biol Chem. 2008 Nov 14;283(46):32119-30. Epub 2008 Sep 4.
		ERBB4		Nedd4 mediates ErbB4 JM-a/CYT-1 ICD ubiquitination and degradation in MDCK II cells.
				Zeng F, Xu J, Harris RC.
				FASEB J. 2009 Jun;23(6):1935-45. Epub 2009 Feb 4.
		APOBEC3G		APOBEC3G ubiquitination by Nedd4-1 favors its packaging into HIV-1 particles.
				Dussart S, Douaisi M, Courcoul M, Bessou G, Vigne R, Decroly E.
				J Mol Biol. 2005 Jan 21;345(3):547-58.
		Melan-A		Ubiquitylation of a melanosomal protein by HECT-E3 ligases serves as sorting signal for lysosomal degradation.
				Lévy F, Muehlethaler K, Salvi S, Peitrequin AL, Lindholm CK, Cerottini JC, Rimoldi D.
				Mol Biol Cell. 2005 Apr;16(4):1777-87. Epub 2005 Feb 9.
NEDD4L	NEDD4	EPS15		Molecular mechanisms of coupled monoubiquitination.
				Woelk T, Oldrini B, Maspero E, Confalonieri S, Cavallaro E, Di Fiore PP, Polo S.
				Nat Cell Biol. 2006 Nov;8(11):1246-54. Epub 2006 Oct 1.
		ENAC		A novel mouse Nedd4 protein suppresses the activity of the epithelial Na+ channel.
				Kamynina E, Debonneville C, Bens M, Vandewalle A, Staub O.
				FASEB J. 2001 Jan;15(1):204-214.
		TRKA		Cell survival through Trk neurotrophin receptors is differentially regulated by ubiquitination.
				Arévalo JC, Waite J, Rajagopal R, Beyna M, Chen ZY, Lee FS, Chao MV.
				Neuron. 2006 May 18;50(4):549-59.
		TbR1, Smad2		NEDD4-2 (neural precursor cell expressed, developmentally down-regulated 4-2) negatively regulates TGF-beta (transforming growth factor-beta) signalling by inducing ubiquitin-mediated degradation of Smad2 and TGF-beta type I receptor.
				Kuratomi G, Komuro A, Goto K, Shinozaki M, Miyazawa K, Miyazono K, Imamura T.
				Biochem J. 2005 Mar 15;386(Pt 3):461-70.
		Smad4		Degradation of the tumor suppressor Smad4 by WW and HECT domain ubiquitin ligases.
				Morén A, Imamura T, Miyazono K, Heldin CH, Moustakas A.
				J Biol Chem. 2005 Jun 10;280(23):22115-23. Epub 2005 Apr 6.
		TTYH2, TTYH3		The ubiquitin-protein ligase Nedd4-2 differentially interacts with and regulates members of the Tweety family of chloride ion channels.
				He Y, Hryciw DH, Carroll ML, Myers SA, Whitbread AK, Kumar S, Poronnik P, Hooper JD.
				J Biol Chem. 2008 Aug 29;283(35):24000-10. Epub 2008 Jun 24.
		Surfactant protein C		NEDD4-2 Mediated Ubiquitination Facilitates Processing of Surfactant Protein C.
				Conkright JJ, Apsley KS, Martin EP, Ridsdale R, Rice WR, Na CL, Yang B, Weaver TE.
				Am J Respir Cell Mol Biol. 2009 May 7. [Epub ahead of print]
		DAT		RNA interference screen reveals an essential role of Nedd4-2 in dopamine transporter ubiquitination and endocytosis.
				Sorkina T, Miranda M, Dionne KR, Hoover BR, Zahniser NR, Sorkin A.
				J Neurosci. 2006 Aug 2;26(31):8195-205.
WWP1	NEDD4	EPS15		Molecular mechanisms of coupled monoubiquitination.
				Woelk T, Oldrini B, Maspero E, Confalonieri S, Cavallaro E, Di Fiore PP, Polo S.
				Nat Cell Biol. 2006 Nov;8(11):1246-54. Epub 2006 Oct 1.
		ERBB4		The E3 ubiquitin ligase WWP1 selectively targets HER4 and its proteolytically derived signaling isoforms for degradation.
				Feng SM, Muraoka-Cook RS, Hunter D, Sandahl MA, Caskey LS, Miyazawa K, Atfi A, Earp HS 3rd.
				Mol Cell Biol. 2009 Feb;29(3):892-906. Epub 2008 Dec 1.
		Smad2		The novel E3 ubiquitin ligase Tiul1 associates with TGIF to target Smad2 for degradation.
				Seo SR, Lallemand F, Ferrand N, Pessah M, L'Hoste S, Camonis J, Atfi A.
				EMBO J. 2004 Oct 1;23(19):3780-92. Epub 2004 Sep 9.
		Smad4		Degradation of the tumor suppressor Smad4 by WW and HECT domain ubiquitin ligases.
				Morén A, Imamura T, Miyazono K, Heldin CH, Moustakas A.
				J Biol Chem. 2005 Jun 10;280(23):22115-23. Epub 2005 Apr 6.
		TbR1, Smad6, Smad7		Negative regulation of transforming growth factor-beta (TGF-beta) signaling by WW domain-containing protein 1 (WWP1).
				Komuro A, Imamura T, Saitoh M, Yoshida Y, Yamori T, Miyazono K, Miyazawa K.
				Oncogene. 2004 Sep 9;23(41):6914-23.
		GAG (HTLV)		The role of WWP1-Gag interaction and Gag ubiquitination in assembly and release of human T-cell leukemia virus type 1.
				Heidecker G, Lloyd PA, Soheilian F, Nagashima K, Derse D.
				J Virol. 2007 Sep;81(18):9769-77. Epub 2007 Jul 3.
		p63		WW domain-containing E3 ubiquitin protein ligase 1 targets p63 transcription factor for ubiquitin-mediated proteasomal degradation and regulates apoptosis.
				Li Y, Zhou Z, Chen C.
				Cell Death Differ. 2008 Dec;15(12):1941-51. Epub 2008 Sep 19.
		RNF11		The WW domain containing E3 ubiquitin protein ligase 1 upregulates ErbB2 and EGFR through RING finger protein 11.
				Chen C, Zhou Z, Liu R, Li Y, Azmi PB, Seth AK.
				Oncogene. 2008 Nov 20;27(54):6845-55. Epub 2008 Aug 25.
		KLF5		Human Kruppel-like factor 5 is a target of the E3 ubiquitin ligase WWP1 for proteolysis in epithelial cells.
				Chen C, Sun X, Guo P, Dong XY, Sethi P, Cheng X, Zhou J, Ling J, Simons JW, Lingrel JB, Dong JT.
				J Biol Chem. 2005 Dec 16;280(50):41553-61. Epub 2005 Oct 13.
		KLF2		WWP1-dependent ubiquitination and degradation of the lung Krüppel-like factor, KLF2.
				Zhang X, Srinivasan SV, Lingrel JB.
				Biochem Biophys Res Commun. 2004 Mar 26;316(1):139-48.
WWP2	NEDD4	OCT4		WWP2 promotes degradation of transcription factor OCT4 in human embryonic stem cells.
				Xu H, Wang W, Li C, Yu H, Yang A, Wang B, Jin Y.
				Cell Res. 2009 May;19(5):561-73. Erratum in: Cell Res. 2009 Jun;19(6):796.
		ENAC		Ubiquitin-protein ligase WWP2 binds to and downregulates the epithelial Na(+) channel.
				McDonald FJ, Western AH, McNeil JD, Thomas BC, Olson DR, Snyder PM.
				Am J Physiol Renal Physiol. 2002 Sep;283(3):F431-6.
		RNA POL II		Wwp2-mediated ubiquitination of the RNA polymerase II large subunit in mouse embryonic pluripotent stem cells.
				Li H, Zhang Z, Wang B, Zhang J, Zhao Y, Jin Y.
				Mol Cell Biol. 2007 Aug;27(15):5296-305. Epub 2007 May 25.
		EGR2		The HECT-type E3 ubiquitin ligase AIP2 inhibits activation-induced T-cell death by catalyzing EGR2 ubiquitination.
				Chen A, Gao B, Zhang J, McEwen T, Ye SQ, Zhang D, Fang D.
				Mol Cell Biol. 2009 Oct;29(19):5348-56. Epub 2009 Aug 3.
		DMT1		Regulation of the divalent metal ion transporter DMT1 and iron homeostasis by a ubiquitin-dependent mechanism involving Ndfips and WWP2.
				Foot NJ, Dalton HE, Shearwin-Whyatt LM, Dorstyn L, Tan SS, Yang B, Kumar S.
				Blood. 2008 Nov 15;112(10):4268-75. Epub 2008 Sep 5.
Itch	NEDD4	NF-E2		Itch regulates p45/NF-E2 in vivo by Lys63-linked ubiquitination.
				Lee TL, Shyu YC, Hsu TY, Shen CK.
				Biochem Biophys Res Commun. 2008 Oct 24;375(3):326-30. Epub 2008 Aug 19.
		JUNB		Dysregulation of T lymphocyte function in itchy mice: a role for Itch in TH2 differentiation.
				Fang D, Elly C, Gao B, Fang N, Altman Y, Joazeiro C, Hunter T, Copeland N, Jenkins N, Liu YC.
				Nat Immunol. 2002 Mar;3(3):281-7. Epub 2002 Feb 4.
		c-jun		Jun turnover is controlled through JNK-dependent phosphorylation of the E3 ligase Itch.												Ubiquitin-mediated fluorescence complementation reveals that Jun ubiquitinated by Itch/AIP4 is localized to lysosomes.
				Gao M, Labuda T, Xia Y, Gallagher E, Fang D, Liu YC, Karin M.												Fang D, Kerppola TK.
				Science. 2004 Oct 8;306(5694):271-5. Epub 2004 Sep 9.												Proc Natl Acad Sci U S A. 2004 Oct 12;101(41):14782-7. Epub 2004 Oct 5.
		p63		The E3 ubiquitin ligase Itch controls the protein stability of p63.												Itch/AIP4 associates with and promotes p63 protein degradation.
				Rossi M, Aqeilan RI, Neale M, Candi E, Salomoni P, Knight RA, Croce CM, Melino G.												Rossi M, De Simone M, Pollice A, Santoro R, La Mantia G, Guerrini L, Calabrò V.
				Proc Natl Acad Sci U S A. 2006 Aug 22;103(34):12753-8. Epub 2006 Aug 14.												Cell Cycle. 2006 Aug;5(16):1816-22. Epub 2006 Aug 15.
		Cbl-b		WW domain HECT E3s target Cbl RING finger E3s for proteasomal degradation.
				Magnifico A, Ettenberg S, Yang C, Mariano J, Tiwari S, Fang S, Lipkowitz S, Weissman AM.
				J Biol Chem. 2003 Oct 31;278(44):43169-77. Epub 2003 Aug 7.
		EPS15		Molecular mechanisms of coupled monoubiquitination.
				Woelk T, Oldrini B, Maspero E, Confalonieri S, Cavallaro E, Di Fiore PP, Polo S.
				Nat Cell Biol. 2006 Nov;8(11):1246-54. Epub 2006 Oct 1.
		CHCR4		The E3 ubiquitin ligase AIP4 mediates ubiquitination and sorting of the G protein-coupled receptor CXCR4.
				Marchese A, Raiborg C, Santini F, Keen JH, Stenmark H, Benovic JL.
				Dev Cell. 2003 Nov;5(5):709-22.
		ERBB4		The E3 ligase Aip4/Itch ubiquitinates and targets ErbB-4 for degradation.
				Omerovic J, Santangelo L, Puggioni EM, Marrocco J, Dall'Armi C, Palumbo C, Belleudi F, Di Marcotullio L, Frati L, Torrisi MR, Cesareni G, Gulino A, Alimandi M.
				FASEB J. 2007 Sep;21(11):2849-62. Epub 2007 Apr 26.
		Smad2		Itch E3 ligase-mediated regulation of TGF-beta signaling by modulating smad2 phosphorylation.
				Bai Y, Yang C, Hu K, Elly C, Liu YC.
				Mol Cell. 2004 Sep 10;15(5):825-31.
		Smad7		AIP4 restricts transforming growth factor-beta signaling through a ubiquitination-independent mechanism.
				Lallemand F, Seo SR, Ferrand N, Pessah M, L'Hoste S, Rawadi G, Roman-Roman S, Camonis J, Atfi A.
				J Biol Chem. 2005 Jul 29;280(30):27645-53. Epub 2005 Jun 8.
		p73		The ubiquitin-protein ligase Itch regulates p73 stability.
				Rossi M, De Laurenzi V, Munarriz E, Green DR, Liu YC, Vousden KH, Cesareni G, Melino G.
				EMBO J. 2005 Feb 23;24(4):836-48. Epub 2005 Jan 27.
		RNF11		The RING-H2 protein RNF11 is differentially expressed in breast tumours and interacts with HECT-type E3 ligases.
				Kitching R, Wong MJ, Koehler D, Burger AM, Landberg G, Gish G, Seth A.
				Biochim Biophys Acta. 2003 Oct 15;1639(2):104-12.
		HGS		The E3 ubiquitin ligase AIP4 mediates ubiquitination and sorting of the G protein-coupled receptor CXCR4.
				Marchese A, Raiborg C, Santini F, Keen JH, Stenmark H, Benovic JL.
				Dev Cell. 2003 Nov;5(5):709-22.
		Endophilin A1		The HECT domain ligase itch ubiquitinates endophilin and localizes to the trans-Golgi network and endosomal system.
				Angers A, Ramjaun AR, McPherson PS.
				J Biol Chem. 2004 Mar 19;279(12):11471-9. Epub 2003 Dec 18.
		Notch		Recognition and ubiquitination of Notch by Itch, a hect-type E3 ubiquitin ligase.
				Qiu L, Joazeiro C, Fang N, Wang HY, Elly C, Altman Y, Fang D, Hunter T, Liu YC.
				J Biol Chem. 2000 Nov 17;275(46):35734-7.
		CFLIPL		The E3 ubiquitin ligase itch couples JNK activation to TNFalpha-induced cell death by inducing c-FLIP(L) turnover.
				Chang L, Kamata H, Solinas G, Luo JL, Maeda S, Venuprasad K, Liu YC, Karin M.
				Cell. 2006 Feb 10;124(3):601-13.
		HEF1		Atrophin-1-interacting protein 4/human Itch is a ubiquitin E3 ligase for human enhancer of filamentation 1 in transforming growth factor-beta signaling pathways.
				Feng L, Guedes S, Wang T.
				J Biol Chem. 2004 Jul 9;279(28):29681-90. Epub 2004 Mar 29.
		Gli1		Numb is a suppressor of Hedgehog signalling and targets Gli1 for Itch-dependent ubiquitination.
				Di Marcotullio L, Ferretti E, Greco A, De Smaele E, Po A, Sico MA, Alimandi M, Giannini G, Maroder M, Screpanti I, Gulino A.
				Nat Cell Biol. 2006 Dec;8(12):1415-23. Epub 2006 Nov 19.
		TIEG1		The E3 ubiquitin ligase Itch regulates expression of transcription factor Foxp3 and airway inflammation by enhancing the function of transcription factor TIEG1.
				Venuprasad K, Huang H, Harada Y, Elly C, Subramaniam M, Spelsberg T, Su J, Liu YC.
				Nat Immunol. 2008 Mar;9(3):245-53. Epub 2008 Feb 17.
		MKK4		MKK4/SEK1 is negatively regulated through a feedback loop involving the E3 ubiquitin ligase itch.
				Ahn YH, Kurie JM.
				J Biol Chem. 2009 Oct 23;284(43):29399-404. Epub 2009 Sep 8.
		RIP2		ITCH K63-ubiquitinates the NOD2 binding protein, RIP2, to influence inflammatory signaling pathways.
				Tao M, Scacheri PC, Marinis JM, Harhaj EW, Matesic LE, Abbott DW.
				Curr Biol. 2009 Aug 11;19(15):1255-63. Epub 2009 Jul 9.
		Deltex		Itch/AIP4 mediates Deltex degradation through the formation of K29-linked polyubiquitin chains.
				Chastagner P, Israël A, Brou C.
				EMBO Rep. 2006 Nov;7(11):1147-53. Epub 2006 Oct 6.
		Melan-A		Ubiquitylation of a melanosomal protein by HECT-E3 ligases serves as sorting signal for lysosomal degradation.
				Lévy F, Muehlethaler K, Salvi S, Peitrequin AL, Lindholm CK, Cerottini JC, Rimoldi D.
				Mol Biol Cell. 2005 Apr;16(4):1777-87. Epub 2005 Feb 9.
Smurf1	NEDD4	Smad4		NEDD4-2 (neural precursor cell expressed, developmentally down-regulated 4-2) negatively regulates TGF-beta (transforming growth factor-beta) signalling by inducing ubiquitin-mediated degradation of Smad2 and TGF-beta type I receptor.
				Kuratomi G, Komuro A, Goto K, Shinozaki M, Miyazawa K, Miyazono K, Imamura T.
				Biochem J. 2005 Mar 15;386(Pt 3):461-70.
		MEKK2		Ubiquitin ligase Smurf1 controls osteoblast activity and bone homeostasis by targeting MEKK2 for degradation.
				Yamashita M, Ying SX, Zhang GM, Li C, Cheng SY, Deng CX, Zhang YE.
				Cell. 2005 Apr 8;121(1):101-13.
		RUNX2		E3 ubiquitin ligase Smurf1 mediates core-binding factor alpha1/Runx2 degradation and plays a specific role in osteoblast differentiation.
				Zhao M, Qiao M, Oyajobi BO, Mundy GR, Chen D.
				J Biol Chem. 2003 Jul 25;278(30):27939-44. Epub 2003 May 7.
		RUNX3		Transforming growth factor-beta stimulates p300-dependent RUNX3 acetylation, which inhibits ubiquitination-mediated degradation.
				Jin YH, Jeon EJ, Li QL, Lee YH, Choi JK, Kim WJ, Lee KY, Bae SC.
				J Biol Chem. 2004 Jul 9;279(28):29409-17. Epub 2004 May 10.
		Smad1, Smad5		A SMAD ubiquitin ligase targets the BMP pathway and affects embryonic pattern formation.
				Zhu H, Kavsak P, Abdollah S, Wrana JL, Thomsen GH.
				Nature. 1999 Aug 12;400(6745):687-93.
		Smad7		Down-regulation of Smad7 expression by ubiquitin-dependent degradation contributes to renal fibrosis in obstructive nephropathy in mice.
				Fukasawa H, Yamamoto T, Togawa A, Ohashi N, Fujigaki Y, Oda T, Uchida C, Kitagawa K, Hattori T, Suzuki S, Kitagawa M, Hishida A.
				Proc Natl Acad Sci U S A. 2004 Jun 8;101(23):8687-92. Epub 2004 Jun 1.
		Talin		Talin phosphorylation by Cdk5 regulates Smurf1-mediated talin head ubiquitylation and cell migration.
				Huang C, Rajfur Z, Yousefi N, Chen Z, Jacobson K, Ginsberg MH.
				Nat Cell Biol. 2009 May;11(5):624-30. Epub 2009 Apr 12.
		H-PEM2		Smurf1 directly targets hPEM-2, a GEF for Cdc42, via a novel combination of protein interaction modules in the ubiquitin-proteasome pathway.
				Yamaguchi K, Ohara O, Ando A, Nagase T.
				Biol Chem. 2008 Apr;389(4):405-13.
		RhoA		Regulation of cell polarity and protrusion formation by targeting RhoA for degradation.
				Wang HR, Zhang Y, Ozdamar B, Ogunjimi AA, Alexandrova E, Thomsen GH, Wrana JL.
				Science. 2003 Dec 5;302(5651):1775-9.
		TbR1		Smurf1 interacts with transforming growth factor-beta type I receptor through Smad7 and induces receptor degradation.
				Ebisawa T, Fukuchi M, Murakami G, Chiba T, Tanaka K, Imamura T, Miyazono K.
				J Biol Chem. 2001 Apr 20;276(16):12477-80. Epub 2001 Feb 13.
Smurf2	NEDD4	Smad1, Smad2		Regulation of Smad degradation and activity by Smurf2, an E3 ubiquitin ligase.
				Zhang Y, Chang C, Gehling DJ, Hemmati-Brivanlou A, Derynck R.
				Proc Natl Acad Sci U S A. 2001 Jan 30;98(3):974-9.
		Smad4		Degradation of the tumor suppressor Smad4 by WW and HECT domain ubiquitin ligases.
				Morén A, Imamura T, Miyazono K, Heldin CH, Moustakas A.
				J Biol Chem. 2005 Jun 10;280(23):22115-23. Epub 2005 Apr 6.
		SnoN		Negative regulation of transforming growth factor-beta (TGF-beta) signaling by WW domain-containing protein 1 (WWP1).
				Komuro A, Imamura T, Saitoh M, Yoshida Y, Yamori T, Miyazono K, Miyazawa K.
				Oncogene. 2004 Sep 9;23(41):6914-23.
		RUNX3		Transforming growth factor-beta stimulates p300-dependent RUNX3 acetylation, which inhibits ubiquitination-mediated degradation.
				Jin YH, Jeon EJ, Li QL, Lee YH, Choi JK, Kim WJ, Lee KY, Bae SC.
				J Biol Chem. 2004 Jul 9;279(28):29409-17. Epub 2004 May 10.
		Smad7		Down-regulation of Smad7 expression by ubiquitin-dependent degradation contributes to renal fibrosis in obstructive nephropathy in mice.
				Fukasawa H, Yamamoto T, Togawa A, Ohashi N, Fujigaki Y, Oda T, Uchida C, Kitagawa K, Hattori T, Suzuki S, Kitagawa M, Hishida A.
				Proc Natl Acad Sci U S A. 2004 Jun 8;101(23):8687-92. Epub 2004 Jun 1.
		TbR1		Smad7 binds to Smurf2 to form an E3 ubiquitin ligase that targets the TGF beta receptor for degradation.
				Kavsak P, Rasmussen RK, Causing CG, Bonni S, Zhu H, Thomsen GH, Wrana JL.
				Mol Cell. 2000 Dec;6(6):1365-75.
		RUNX2		Tumor necrosis factor promotes Runx2 degradation through up-regulation of Smurf1 and Smurf2 in osteoblasts.
				Kaneki H, Guo R, Chen D, Yao Z, Schwarz EM, Zhang YE, Boyce BF, Xing L.
				J Biol Chem. 2006 Feb 17;281(7):4326-33. Epub 2005 Dec 22.
		RNF11		The RING-H2 protein RNF11 is overexpressed in breast cancer and is a target of Smurf2 E3 ligase.
				Subramaniam V, Li H, Wong M, Kitching R, Attisano L, Wrana J, Zubovits J, Burger AM, Seth A.
				Br J Cancer. 2003 Oct 20;89(8):1538-44.
		GSK3-b		Smurf2 induces degradation of GSK-3beta and upregulates beta-catenin in chondrocytes: a potential mechanism for Smurf2-induced degeneration of articular cartilage.
				Wu Q, Huang JH, Sampson ER, Kim KO, Zuscik MJ, O'Keefe RJ, Chen D, Rosier RN.
				Exp Cell Res. 2009 Aug 15;315(14):2386-98. Epub 2009 May 27.
		Smurf1		Smurf2 induces ubiquitin-dependent degradation of Smurf1 to prevent migration of breast cancer cells.
				Fukunaga E, Inoue Y, Komiya S, Horiguchi K, Goto K, Saitoh M, Miyazawa K, Koinuma D, Hanyu A, Imamura T.
				J Biol Chem. 2008 Dec 19;283(51):35660-7. Epub 2008 Oct 16.PMID: 18927080 [PubMed - indexed for MEDLINE]
		TNFR2		Smurf2 is a TRAF2 binding protein that triggers TNF-R2 ubiquitination and TNF-R2-induced JNK activation.
				Carpentier I, Coornaert B, Beyaert R.
				Biochem Biophys Res Commun. 2008 Oct 3;374(4):752-7. Epub 2008 Jul 29.
		Rap1b		Ubiquitination of the GTPase Rap1B by the ubiquitin ligase Smurf2 is required for the establishment of neuronal polarity.												The interaction of mPar3 with the ubiquitin ligase Smurf2 is required for the establishment of neuronal polarity.
				Schwamborn JC, Müller M, Becker AH, Püschel AW.												Schwamborn JC, Khazaei MR, Püschel AW.
				EMBO J. 2007 Mar 7;26(5):1410-22. Epub 2007 Feb 22.												J Biol Chem. 2007 Nov 30;282(48):35259-68. Epub 2007 Sep 28.
NEDL1	NEDD4	SOD1 (mutant)		NEDL1, a novel ubiquitin-protein isopeptide ligase for dishevelled-1, targets mutant superoxide dismutase-1.
				Miyazaki K, Fujita T, Ozaki T, Kato C, Kurose Y, Sakamoto M, Kato S, Goto T, Itoyama Y, Aoki M, Nakagawara A.
				J Biol Chem. 2004 Mar 19;279(12):11327-35. Epub 2003 Dec 18.
		DVL1		NEDL1, a novel ubiquitin-protein isopeptide ligase for dishevelled-1, targets mutant superoxide dismutase-1.
				Miyazaki K, Fujita T, Ozaki T, Kato C, Kurose Y, Sakamoto M, Kato S, Goto T, Itoyama Y, Aoki M, Nakagawara A.
				J Biol Chem. 2004 Mar 19;279(12):11327-35. Epub 2003 Dec 18.
		ERBB4		WW domain containing E3 ubiquitin protein ligase 1 targets the full-length ErbB4 for ubiquitin-mediated degradation in breast cancer.
				Li Y, Zhou Z, Alimandi M, Chen C.
				Oncogene. 2009 Aug 20;28(33):2948-58. Epub 2009 Jun 29.
NEDL2	NEDD4	p73		A novel HECT-type E3 ubiquitin ligase, NEDL2, stabilizes p73 and enhances its transcriptional activity.
				Miyazaki K, Ozaki T, Kato C, Hanamoto T, Fujita T, Irino S, Watanabe K, Nakagawa T, Nakagawara A.
				Biochem Biophys Res Commun. 2003 Aug 15;308(1):106-13.
HUWE1	HUWE1	CDC6		Cdc6 stability is regulated by the Huwe1 ubiquitin ligase after DNA damage.
				Hall JR, Kow E, Nevis KR, Lu CK, Luce KS, Zhong Q, Cook JG.
				Mol Biol Cell. 2007 Sep;18(9):3340-50. Epub 2007 Jun 13.
		MCL-1		BH3-ligand regulates access of MCL-1 to its E3 ligase.
				Warr MR, Acoca S, Liu Z, Germain M, Watson M, Blanchette M, Wing SS, Shore GC.
				FEBS Lett. 2005 Oct 24;579(25):5603-8. Epub 2005 Sep 28.
		Histones H1, H2A, H2B, H3, and H4		Characterization of E3Histone, a novel testis ubiquitin protein ligase which ubiquitinates histones.
				Liu Z, Oughtred R, Wing SS.
				Mol Cell Biol. 2005 Apr;25(7):2819-31.
		N-Myc		The HECT-domain ubiquitin ligase Huwe1 controls neural differentiation and proliferation by destabilizing the N-Myc oncoprotein.
				Zhao X, Heng JI, Guardavaccaro D, Jiang R, Pagano M, Guillemot F, Iavarone A, Lasorella A.
				Nat Cell Biol. 2008 Jun;10(6):643-53. Epub 2008 May 18.
		p53		ARF-BP1/Mule is a critical mediator of the ARF tumor suppressor.
				Chen D, Kon N, Li M, Zhang W, Qin J, Gu W.
				Cell. 2005 Jul 1;121(7):1071-83.
		DNA Pol b		Ubiquitin ligase ARF-BP1/Mule modulates base excision repair.
				Parsons JL, Tait PS, Finch D, Dianova II, Edelmann MJ, Khoronenkova SV, Kessler BM, Sharma RA, McKenna WG, Dianov GL.
				EMBO J. 2009 Oct 21;28(20):3207-15. Epub 2009 Aug 27.
UBE3A/E6-AP	UBE3A/E6-AP	RAD23A		Identification of HHR23A as a substrate for E6-associated protein-mediated ubiquitination.
				Kumar S, Talis AL, Howley PM.
				J Biol Chem. 1999 Jun 25;274(26):18785-92.
		MGMT		The DNA repair protein, O(6)-methylguanine-DNA methyltransferase is a proteolytic target for the E6 human papillomavirus oncoprotein.
				Srivenugopal KS, Ali-Osman F.
				Oncogene. 2002 Aug 29;21(38):5940-5.
		a-synuclein		The ubiquitin ligase E6-AP promotes degradation of alpha-synuclein.
				Mulherkar SA, Sharma J, Jana NR.
				J Neurochem. 2009 Sep;110(6):1955-64. Epub 2009 Jul 23.
		p27		UBE3A/E6-AP regulates cell proliferation by promoting proteasomal degradation of p27.
				Mishra A, Godavarthi SK, Jana NR.
				Neurobiol Dis. 2009 Oct;36(1):26-34. Epub 2009 Jul 8.
		PML		E6AP promotes the degradation of the PML tumor suppressor.
				Louria-Hayon I, Alsheich-Bartok O, Levav-Cohen Y, Silberman I, Berger M, Grossman T, Matentzoglu K, Jiang YH, Muller S, Scheffner M, Haupt S, Haupt Y.
				Cell Death Differ. 2009 Aug;16(8):1156-66. Epub 2009 Mar 27.
		Annexin A1		Identification of annexin A1 as a novel substrate for E6AP-mediated ubiquitylation.
				Shimoji T, Murakami K, Sugiyama Y, Matsuda M, Inubushi S, Nasu J, Shirakura M, Suzuki T, Wakita T, Kishino T, Hotta H, Miyamura T, Shoji I.
				J Cell Biochem. 2009 Apr 15;106(6):1123-35.
		TSC2		E3 ubiquitin ligase E6AP-mediated TSC2 turnover in the presence and absence of HPV16 E6.
				Zheng L, Ding H, Lu Z, Li Y, Pan Y, Ning T, Ke Y.
				Genes Cells. 2008 Mar;13(3):285-94.
		p53		Regulation of turnover of tumor suppressor p53 and cell growth by E6-AP, a ubiquitin protein ligase mutated in Angelman mental retardation syndrome.
				Mishra A, Jana NR.
				Cell Mol Life Sci. 2008 Feb;65(4):656-66.
		Estrogen receptor		E6AP and calmodulin reciprocally regulate estrogen receptor stability.
				Li L, Li Z, Howley PM, Sacks DB.
				J Biol Chem. 2006 Jan 27;281(4):1978-85. Epub 2005 Nov 28.
		AIB1		E6AP mediates regulated proteasomal degradation of the nuclear receptor coactivator amplified in breast cancer 1 in immortalized cells.
				Mani A, Oh AS, Bowden ET, Lahusen T, Lorick KL, Weissman AM, Schlegel R, Wellstein A, Riegel AT.
				Cancer Res. 2006 Sep 1;66(17):8680-6.
		TH1		Ubiquitin-dependent proteolysis of trihydrophobin 1 (TH1) by the human papilloma virus E6-associated protein (E6-AP).
				Yang Y, Liu W, Zou W, Wang H, Zong H, Jiang J, Wang Y, Gu J.
				J Cell Biochem. 2007 May 1;101(1):167-80.
		Blk		Regulation of the Src family tyrosine kinase Blk through E6AP-mediated ubiquitination.
				Oda H, Kumar S, Howley PM.
				Proc Natl Acad Sci U S A. 1999 Aug 17;96(17):9557-62.
		Mcm7		E3-ubiquitin ligase/E6-AP links multicopy maintenance protein 7 to the ubiquitination pathway by a novel motif, the L2G box.
				Kühne C, Banks L.
				J Biol Chem. 1998 Dec 18;273(51):34302-9.
UBE3A/E6-AP + E6	UBE3A/E6-AP	Bak		Inhibition of Bak-induced apoptosis by HPV-18 E6.
				Thomas M, Banks L.
				Oncogene. 1998 Dec 10;17(23):2943-54.
		NFX1-91		Identification of a novel telomerase repressor that interacts with the human papillomavirus type-16 E6/E6-AP complex.
				Gewin L, Myers H, Kiyono T, Galloway DA.
				Genes Dev. 2004 Sep 15;18(18):2269-82.
		p53		The HPV-16 E6 and E6-AP complex functions as a ubiquitin-protein ligase in the ubiquitination of p53.
				Scheffner M, Huibregtse JM, Vierstra RD, Howley PM.
				Cell. 1993 Nov 5;75(3):495-505.
		Scribble		Human scribble (Vartul) is targeted for ubiquitin-mediated degradation by the high-risk papillomavirus E6 proteins and the E6AP ubiquitin-protein ligase.
				Nakagawa S, Huibregtse JM.
				Mol Cell Biol. 2000 Nov;20(21):8244-53.
		E6TP1		Human papillomavirus E6-induced degradation of E6TP1 is mediated by E6AP ubiquitin ligase.
				Gao Q, Kumar A, Singh L, Huibregtse JM, Beaudenon S, Srinivasan S, Wazer DE, Band H, Band V.
				Cancer Res. 2002 Jun 1;62(11):3315-21.
		DLG4		E6AP-dependent degradation of DLG4/PSD95 by high-risk human papillomavirus type 18 E6 protein.
				Handa K, Yugawa T, Narisawa-Saito M, Ohno S, Fujita M, Kiyono T.
				J Virol. 2007 Feb;81(3):1379-89. Epub 2006 Nov 22.
EDD	EDD	TopBP1		Cooperation of HECT-domain ubiquitin ligase hHYD and DNA topoisomerase II-binding protein for DNA damage response.
				Honda Y, Tojo M, Matsuzaki K, Anan T, Matsumoto M, Ando M, Saya H, Nakao M.
				J Biol Chem. 2002 Feb 1;277(5):3599-605. Epub 2001 Nov 19.
		Paip2		Poly(A) binding protein (PABP) homeostasis is mediated by the stability of its inhibitor, Paip2.
				Yoshida M, Yoshida K, Kozlov G, Lim NS, De Crescenzo G, Pang Z, Berlanga JJ, Kahvejian A, Gehring K, Wing SS, Sonenberg N.
				EMBO J. 2006 May 3;25(9):1934-44. Epub 2006 Apr 6.
EDD+DYRK COMPLEX	EDD	katanin p60		Protein kinase DYRK2 is a scaffold that facilitates assembly of an E3 ligase.
				Maddika S, Chen J.
				Nat Cell Biol. 2009 Apr;11(4):409-19. Epub 2009 Mar 15.
HECTD3	HECTD3	Syntaxin 8		Interaction between syntaxin 8 and HECTd3, a HECT domain ligase.
				Zhang L, Kang L, Bond W, Zhang N.
				Cell Mol Neurobiol. 2009 Feb;29(1):115-21. Epub 2008 Sep 27.
		Tara		The E3 ubiquitin ligase HECTD3 regulates ubiquitination and degradation of Tara.
				Yu J, Lan J, Zhu Y, Li X, Lai X, Xue Y, Jin C, Huang H.
				Biochem Biophys Res Commun. 2008 Mar 21;367(4):805-12. Epub 2008 Jan 14.
HERC5	Small Hercs	Nm23B		Highly homologous HERC proteins localize to endosomes and exhibit specific interactions with hPLIC and Nm23B.
				Hochrainer K, Kroismayr R, Baranyi U, Binder BR, Lipp J.
				Cell Mol Life Sci. 2008 Jul;65(13):2105-17.
TRIP12	TRIP12	APP-BP1		TRIP12 functions as an E3 ubiquitin ligase of APP-BP1.
				Park Y, Yoon SK, Yoon JB.
				Biochem Biophys Res Commun. 2008 Sep 19;374(2):294-8. Epub 2008 Jul 15.
